# Supplementary material for: Anticancer Effects of the Novel Pyrazolyl-Urea GeGe-3
Source: Int J Mol Sci. 2024 May 15;25(10):5380. doi: 10.3390/ijms25105380 (PMC11121338; doi:10.3390/ijms25105380)
Supplement: Supplementary file 1 [file ijms-25-05380-s001.zip]

Archive with 1 entries (1 files):
- ijms-2951787-supplementary.jpg
